# Supplementary material for: Pulmonary Embolism After Acute Ischaemic Stroke (PEARL-AIS): Global Prevalence, Risk Factors, Outcomes, and Evidence Grading from a Meta-Analysis
Source: Neurol Int. 2025 Oct 12;17(10):168. doi: 10.3390/neurolint17100168 (PMC12567275; doi:10.3390/neurolint17100168)
Supplement: Supplementary file 1 [file neurolint-17-00168-s001.zip]

Archive with 1 entries (1 files):
- neurolint-3893468-supplementary.pdf
